# Supplementary material for: Comparison of environmental inference approaches for ecometric analyses: Using hypsodonty to estimate precipitation
Source: Ecol Evol. 2020 Dec 4;11(1):587–98. doi: 10.1002/ece3.7081 (PMC7790641; doi:10.1002/ece3.7081)
Supplement: Supplementary file 1 — Table S1 [file ECE3-11-587-s001.csv]

SiteNumber	SiteName	Longitude	Latitude	Country	State	TimeBin	Interglacial	MIROC-ESM	CCSM4	LinearRegression	PolynomialRegression	MaximumLikelihood	NearestNeighbor
1	Riddell	-106.7	52.2	CA	Saskatchewan	interglacial	1.57	1.09	2.34	2.78	5.23	NA	4.58
2	Silver Creek Junction	-111.2	40.9	US	Utah	interglacial	1.62	3.22	3.60	3.76	4.30	3.82	3.76
3	Harrodsburg Crevice	-86.5	39	US	Indiana	interglacial	3.49	5.50	5.24	4.13	4.30	3.77	3.99
4	Eagle Cave	-79.28	38.83	US	West Virginia	interglacial	3.34	5.35	5.21	3.98	4.28	4.13	4.45
5	Melrose Caverns	-78.89	38.48	US	Virginia	interglacial	3.22	5.31	5.22	4.82	4.66	4.87	5.18
6	Mesa de Maya	-105	37.3	US	Colorado	interglacial	2.10	4.30	3.45	4.23	4.32	3.77	4.46
7	Island Ford Cave	-81.34	37.1	US	Virginia	interglacial	3.60	5.63	5.30	4.93	4.75	4.87	5.02
8	Coppel	-96.6	32.8	US	Texas	interglacial	3.22	5.88	5.14	4.45	4.41	3.78	4.02
9	Mayfair	-81.1	32	US	Georgia	interglacial	3.90	5.73	5.47	5.56	5.43	4.91	5.58
10	Isle of Hope	-81.07	31.98	US	Georgia	interglacial	3.90	5.73	5.47	5.15	4.96	5.51	5.64
11	Arredondo IIA	-82.42	29.6	US	Florida	interglacial	3.96	5.77	5.69	6.17	6.22	NA	6.62
12	Rock Springs	-81.45	28.72	US	Florida	interglacial	3.82	5.64	5.58	5.98	5.97	6.43	6.18
13	Lost Chicken Creek (Purdy Collection)	-141.88	64.05	US	Alaska	glacial	1.03	1.00	1.00	3.65	4.33	NA	3.75
14	January Cave	-114.52	50.18	CA	Alberta	glacial	2.58	2.73	3.21	4.33	4.36	4.36	4.52
15	Shelton	-83.36	42.81	US	Michigan	glacial	2.67	4.78	4.81	4.90	4.72	NA	5.06
16	Little Box Elder Cave	-105.68	42.78	US	Wyoming	glacial	1.15	1.67	2.25	3.89	4.28	4.13	4.46
17	Ravine South of Fairfield Creek	-100.08	42.78	US	Nebraska	glacial	2.19	3.54	3.31	3.56	4.38	4.94	3.84
18	Sheriden Cave	-83.45	40.97	US	Ohio	glacial	2.98	5.06	4.96	4.45	4.41	4.52	4.02
19	Samwel Cave No. 1	-122.23	40.92	US	California	glacial	4.21	6.68	6.40	3.48	4.42	NA	3.89
20	Potter Creek Cave	-122.28	40.78	US	California	glacial	4.24	6.68	6.38	3.60	4.36	NA	3.75
21	Mandy Walters Cave	-79.3	38.83	US	West Virginia	glacial	3.27	5.48	5.34	4.97	4.79	4.87	5.58
22	Hoffman School Cave	-79.36	38.58	US	West Virginia	glacial	3.34	5.46	5.34	5.21	5.03	4.83	5.76
23	Haystack Cave (Upper Levels 1-3)	-107.15	38.48	US	Colorado	glacial	1.46	3.28	2.97	4.45	4.41	4.52	4.02
24	Natural Chimneys	-79.08	38.36	US	Virginia	glacial	3.25	5.33	5.22	5.43	5.27	5.12	5.11
25	Strait Canyon	-79.57	38.33	US	Virginia	glacial	3.65	5.62	5.49	4.86	4.69	4.87	5.55
26	Clark's Cave	-79.66	38.09	US	Virginia	glacial	3.43	5.55	5.41	5.56	5.43	4.91	5.58
27	Gregg Ranch Site	-100.7	36.78	US	Oklahoma	glacial	1.83	4.52	3.86	4.13	4.30	3.77	3.99
28	White Mesa Mine Fissure 1	-106.8	35.53	US	New Mexico	glacial	1.12	3.20	2.71	3.56	4.38	4.94	3.84
29	Isleta Caves	-106.88	34.88	US	New Mexico	glacial	1.00	3.00	2.51	3.79	4.29	3.82	3.92
30	Ladd's Quarry	-84.8	34.2	US	Georgia	glacial	3.96	6.02	5.65	5.76	5.68	6.19	6.01
31	Moore Pit	-96.71	32.71	US	Texas	glacial	3.16	5.83	5.08	4.29	4.34	4.36	4.52
32	Dry Cave	-104.45	32.37	US	New Mexico	glacial	1.72	3.73	3.37	2.67	5.43	NA	4.58
33	Burnet Cave	-104.78	32.35	US	New Mexico	glacial	1.51	3.43	3.12	3.89	4.28	3.64	4.46
34	U-Bar Cave	-108.4	31.57	US	New Mexico	glacial	1.69	3.47	3.13	4.70	4.56	4.87	5.36
35	Fowlkes Cave	-104.2	31.18	US	Texas	glacial	1.71	3.58	3.32	5.46	5.31	4.91	4.40
36	Avenue Area A	-98.26	30.27	US	Texas	glacial	2.97	5.71	4.58	3.56	4.38	4.94	3.84
37	Ichetucknee River	-82.79	29.95	US	Florida	glacial	3.79	5.77	5.65	3.56	4.38	4.94	3.84
38	Friesenhahn Cave	-98.4	29.58	US	Texas	glacial	2.85	5.62	4.30	6.23	6.30	5.82	6.15
39	Vero	-80.4	27.64	US	Florida	glacial	3.93	5.43	5.44	6.23	6.30	5.82	6.15
40	West Palm Beach Site	-80.17	26.7	US	Florida	glacial	4.21	5.48	5.61	4.90	4.72	NA	5.06
41	Cutler Hammock	-80.4	25.7	US	Florida	glacial	4.14	5.38	5.46	5.93	5.91	5.24	6.04
42	San Josecito Cave	-99.82	24.1	MX	Nuevo Leon	glacial	2.29	4.60	3.35	4.23	4.32	4.36	4.46
43	Barranca Piedras Negras	-98.62	20.05	MX	Hidalgo	glacial	2.97	4.32	4.05	4.23	4.32	NA	4.46
